# Supplementary material for: A new sports garment with elastomeric technology optimizes physiological, mechanical, and psychological acute responses to pushing upper-limb resistance exercises
Source: PeerJ. 2024 Mar 6;12:e17008. doi: 10.7717/peerj.17008 (PMC10924454; doi:10.7717/peerj.17008)
Supplement: Supplemental Information 5 [file peerj-12-17008-s005.zip]

Archive with 4 entries (4 files):
- Supplementary Figure 1. Push-up 1.png
- Supplementary Figure 2. Push-up 2.png
- Supplementary Figure 3. Seated shoulder press 1.png
- Supplementary Figure 4. Seated shoulder press 2.png
